# Supplementary material for: A first genetic linage map construction and QTL mapping for growth traits in Larimichthys polyactis
Source: Sci Rep. 2020 Jul 15;10:11621. doi: 10.1038/s41598-020-68592-0 (PMC7363912; doi:10.1038/s41598-020-68592-0)
Supplement: Supplementary file 2 — Supplementary Table S1. [file 41598_2020_68592_MOESM2_ESM.xlsx]

## Sheet: Dataset5
Supplementary Table S5. Potential candidate genes detected within confidence intervals of some growth-related QTLs in L. polyactis
Traits	LG	Scaffold ID	Gene name
Total length	LG11	Scaffold26	kif26b
Body length	LG11	Scaffold26	amfr, ddx21, ell, kif26b, galnt2, gbgt1, gna1, hipk, slc6a2, bat1, styx
Body weight	LG6	Scaffold8	agap2
	LG11	Scaffold26	amfr, ddx21, kif26b, gbgt1, gna1, bat1, styx
