# Supplementary material for: A first genetic linage map construction and QTL mapping for growth traits in Larimichthys polyactis
Source: Sci Rep. 2020 Jul 15;10:11621. doi: 10.1038/s41598-020-68592-0 (PMC7363912; doi:10.1038/s41598-020-68592-0)
Supplement: Supplementary file 3 — Supplementary Table S2. [file 41598_2020_68592_MOESM3_ESM.xlsx]

## Sheet: Dataset1
Supplementary Table S1. Phenotypic traits and Sequence information of each parent and individual.
Sample	Total length (cm)	Body length (cm)	Body weight (g)	sex	Raw Base (G)	Clean Base (G)	Effective Rate (%)	Error Rate (%)	Q20 (%)	Q30 (%)	GC Content (%)
1	13.51	11.61	26.13	NA	7.90916	7.88841	99.74	0.04	97.53	93.82	42.42
2	18.35	13.25	33.06	NA	9.91378	9.88839	99.74	0.04	97.48	93.72	42.37
3	13.5	11.45	18.69	NA	7.39264	7.37229	99.72	0.04	96.13	90.64	42.27
4	13.5	11.51	24.16	NA	7.52128	7.49928	99.71	0.04	97.62	93.98	42.56
5	15.55	12.15	29.89	NA	7.00682	6.97918	99.61	0.04	97.48	93.75	42.41
6	14.41	13.24	31.68	NA	7.86173	7.8407	99.73	0.04	97.53	93.84	42.39
7	14.31	12.25	34.51	NA	7.56858	7.54978	99.75	0.04	97.58	93.92	42.29
8	15.31	12.85	37.81	NA	8.12535	8.1109	99.82	0.04	97.55	93.84	42.42
9	15.9	13.32	38.8	NA	7.21996	7.20708	99.82	0.04	97.61	93.95	42.3
10	17.43	14.28	56	female	8.91483	8.89882	99.82	0.04	97.47	93.72	42.3
11	15.9	13.16	35.3	female	7.84078	7.82231	99.76	0.04	97.4	93.46	42.3
12	16.45	13.63	40.6	female	7.44201	7.42319	99.75	0.04	97.58	93.91	42.31
13	15.6	12.83	37.3	male	7.49873	7.47865	99.73	0.04	96.73	91.87	42.52
14	15.87	13.18	37.7	female	8.46725	8.44638	99.75	0.04	97.59	93.94	42.33
15	18.08	14.97	59.9	female	7.28375	7.26848	99.79	0.04	97.4	93.53	42.26
16	17.68	14.78	59.5	female	7.61763	7.59841	99.75	0.04	97.44	93.57	42.38
17	17.1	14.15	54.1	female	7.94371	7.92873	99.81	0.04	97.46	93.65	42.34
18	15.8	13.17	40	female	8.68957	8.6717	99.79	0.04	97.55	93.81	42.27
19	18.28	15.13	65.5	male	7.03657	7.02072	99.77	0.04	97.45	93.59	42.33
20	18.2	15.18	63.7	male	8.68154	8.66461	99.81	0.04	97.47	93.59	42.37
21	17.5	14.47	55	male	7.35566	7.33687	99.74	0.04	97.6	93.91	42.39
22	18.09	14.85	59.6	male	9.06207	9.04609	99.82	0.04	97.51	93.74	42.31
23	17.22	14.36	53.7	female	7.86572	7.85032	99.8	0.04	97.46	93.62	42.27
24	16.91	14.3	52.1	female	7.26857	7.25184	99.77	0.04	97.38	93.48	42.28
25	15.31	12.62	35.8	male	8.35768	8.34065	99.8	0.04	96.51	92.4	43.06
26	17.32	14.23	54	female	7.5329	7.51767	99.8	0.04	97.39	93.47	42.32
27	18.44	15.17	63.4	male	7.18561	7.17065	99.79	0.04	96.79	92.09	42.44
28	16.52	13.9	50.8	female	8.04085	8.01488	99.68	0.04	95.94	90.44	42.1
29	17.55	14.59	56.5	female	8.36827	8.3524	99.81	0.04	97.44	93.64	42.36
30	17.89	14.88	65.2	male	8.00223	7.98744	99.82	0.04	97.5	93.72	42.34
31	16.2	13.4	41.5	female	8.51869	8.50438	99.83	0.04	97.47	93.68	42.3
32	14.87	13.32	43.8	male	7.10855	7.095	99.81	0.04	97.47	93.64	42.35
33	16.54	13.66	52.9	male	7.28213	7.26584	99.78	0.04	97.49	93.65	42.34
34	14.5	11.87	32.5	female	8.24154	8.1677	99.1	0.04	97.56	93.9	42.18
35	17.28	14.59	53.8	male	8.29084	8.27589	99.82	0.04	97.41	93.44	42.37
36	17.38	14.67	58.7	female	6.85943	6.84314	99.76	0.04	97.45	93.59	42.31
37	16.37	13.42	47.3	female	7.22003	7.20577	99.8	0.04	97.58	93.93	42.31
38	16.94	14.03	56	female	7.31872	7.30605	99.83	0.04	96.47	90.83	42.35
39	15.83	13.02	45.5	female	6.80093	6.78368	99.75	0.04	97.53	93.75	42.42
40	16.48	13.6	45.1	female	6.93676	6.92193	99.79	0.04	97.54	93.84	42.35
41	18.28	15.17	61.5	male	7.2868	7.27277	99.81	0.04	97.59	93.91	42.31
42	17	13.9	52.9	female	8.19397	8.17977	99.83	0.04	97.41	93.45	42.31
43	18.13	15.03	65.5	female	6.98929	6.97661	99.82	0.04	97.52	93.8	42.25
44	17.7	14.86	57.4	female	6.81381	6.79662	99.75	0.04	97.59	93.88	42.37
45	15.81	13.03	37.6	female	7.23582	7.22396	99.84	0.04	97.56	93.81	42.3
46	16.73	13.9	47.1	male	7.09922	7.08794	99.84	0.04	97.48	93.73	42.29
47	17.48	14.65	61	male	7.37679	7.36419	99.83	0.04	97.45	93.63	42.32
48	17.27	14	56.4	female	7.72551	7.71227	99.83	0.04	97.58	93.91	42.34
49	16.67	13.66	46.2	female	7.2704	7.25739	99.82	0.04	97.53	93.87	42.33
50	17.57	14.5	53.8	male	7.02796	7.0158	99.83	0.04	97.45	93.62	42.28
51	17.8	14.8	62.9	male	7.70918	7.68972	99.75	0.04	97.41	93.56	42.28
52	16	13.38	48.7	female	6.96255	6.94922	99.81	0.04	97.53	93.76	42.38
53	15.39	12.66	39	female	6.41358	6.40156	99.81	0.04	97.56	93.85	42.28
54	17.18	14.36	59.7	male	6.92958	6.91758	99.83	0.04	97.39	93.49	42.34
55	17.49	14.26	55.5	female	7.93013	7.9135	99.79	0.04	97.41	93.58	42.31
56	16.52	13.8	48.3	female	7.4923	7.47942	99.83	0.04	97.49	93.69	42.3
57	16.96	13.92	53.5	female	8.1283	8.11399	99.82	0.04	97.56	93.84	42.3
58	18.18	15.06	65.4	female	7.15936	7.1419	99.76	0.04	97.44	93.56	42.31
59	15.3	12.63	36.5	male	7.26939	7.25137	99.75	0.04	97.57	93.86	42.32
60	17.14	14.02	48.2	male	6.64143	6.62872	99.81	0.04	97.44	93.56	42.3
61	16.12	13.37	48.9	female	6.3345	6.32339	99.82	0.04	97.52	93.76	42.33
62	15.53	12.84	42.1	female	7.1319	7.11818	99.81	0.04	97.56	93.81	42.23
63	16.12	13.1	43.2	female	6.6336	6.61925	99.78	0.04	97.5	93.74	42.34
64	14.96	12.57	37.5	female	6.80321	6.79027	99.81	0.04	97.42	93.55	42.33
65	16.92	14	49.4	female	6.67101	6.65927	99.82	0.04	97.6	93.94	42.28
66	16.39	13.52	45.8	female	6.63237	6.61323	99.71	0.04	97.47	93.62	42.3
67	16.13	13.18	40.2	female	6.74329	6.71909	99.64	0.04	97.62	94	42.29
68	18.64	15.5	72.7	male	7.39982	7.38028	99.74	0.04	97.41	93.44	42.3
69	17.26	14.16	56.6	female	6.3752	6.3607	99.77	0.04	97.34	93.25	42.39
70	16.3	13.5	44.7	male	6.7628	6.74287	99.71	0.04	97.52	93.76	42.29
71	15.93	13	44.3	female	6.38007	6.36261	99.73	0.04	97.64	94.02	42.33
72	16.53	13.88	49.9	male	7.78881	7.76542	99.7	0.04	97.69	94.16	42.24
73	16.82	13.88	51.3	female	7.45659	7.44225	99.81	0.04	96.69	91.77	42.15
74	16.58	13.69	46.8	female	7.42116	7.39897	99.7	0.04	96.65	91.68	42.27
75	15.52	12.6	33.3	female	7.28695	7.27278	99.81	0.04	96.47	91.36	42.19
76	16.73	13.8	51.9	female	6.53738	6.5242	99.8	0.04	96.39	91.14	42.11
77	16.96	14.1	49.8	female	6.96539	6.94694	99.74	0.04	96.69	91.79	42.25
78	18.27	14.98	61.5	female	6.59315	6.57859	99.78	0.04	96.54	91.48	42.16
79	16.41	13.62	45.6	male	8.05033	8.03673	99.83	0.04	96.51	91.42	42.12
80	17.19	14.12	55	male	7.40881	7.39518	99.82	0.04	96.55	91.41	42.15
81	16.67	13.68	52	male	7.4567	7.43869	99.76	0.04	96.47	91.31	42.15
82	16.29	13.5	48.6	male	6.40735	6.39558	99.82	0.04	96.61	91.6	42.16
83	16.65	13.72	47.1	male	7.28898	7.27414	99.8	0.04	96.65	91.68	42.19
84	17.32	14.4	55.1	female	6.67782	6.66452	99.8	0.04	96.55	91.5	42.16
85	16.49	13.6	42.7	male	6.61376	6.59943	99.78	0.04	96.46	91.28	42.19
86	16.2	13.8	44	male	7.73024	7.71674	99.83	0.04	96.47	91.29	42.18
87	15.09	12.18	31.8	female	7.04393	7.03091	99.82	0.04	96.62	91.69	42.16
88	15.45	12.48	33.9	female	7.34559	7.33066	99.8	0.04	96.42	91.19	42.15
89	15.68	12.9	39.2	male	6.8189	6.80627	99.81	0.04	96.34	91.03	42.22
90	17.89	14.96	60.3	male	8.44126	8.42284	99.78	0.04	96.69	91.76	42.19
91	16.3	13.51	48.8	female	6.81423	6.80089	99.8	0.04	96.55	91.5	42.14
92	17.16	14.38	54.9	male	7.49547	7.48328	99.84	0.04	96.66	91.69	42.11
93	15.98	13.15	46.8	female	7.42541	7.39735	99.62	0.04	96.73	91.85	42.42
94	16.68	13.78	45.9	male	7.82037	7.80607	99.82	0.04	96.64	91.66	42.14
95	17.09	14.24	56.4	female	7.15608	7.14195	99.8	0.04	96.75	91.91	42.03
96	16.92	13.99	57.8	female	7.62138	7.60799	99.82	0.04	96.23	90.73	42.08
97	18.13	15.1	63.7	female	7.40979	7.39438	99.79	0.04	96.52	91.38	42.16
98	17.59	14.63	56.5	male	8.59332	8.57668	99.81	0.04	96.45	91.29	42.12
99	17.05	14.18	53.8	female	7.24236	7.22796	99.8	0.04	96.23	90.79	42.14
100	16.73	13.8	51	male	7.60863	7.59321	99.8	0.04	96.66	91.73	42.19
101	16.32	13.66	50.4	female	8.11404	8.09368	99.75	0.04	96.44	91.25	42.13
102	15.92	13.17	44	female	7.76216	7.74683	99.8	0.04	96.64	91.71	42.12
103	17.48	14.34	56	female	7.20049	7.18675	99.81	0.04	96.62	91.68	42.09
104	16.9	13.85	47.7	female	7.45958	7.44507	99.81	0.04	96.7	91.81	42.11
105	16.79	13.88	56.5	female	7.40315	7.38544	99.76	0.04	96.62	91.69	42.11
106	17.94	14.88	63.4	female	7.39212	7.38008	99.84	0.04	96.51	91.39	42.08
107	18.08	14.73	64.2	female	7.82852	7.81614	99.84	0.04	96.25	90.85	42.17
108	17.07	14.02	50.9	female	8.1472	8.12218	99.69	0.04	96.6	91.53	42.17
109	15.52	13.17	43.4	female	7.74977	7.73528	99.81	0.06	94.62	87.59	42.25
110	15.09	12.32	35.7	female	8.31809	8.29737	99.75	0.04	96.68	91.77	42.3
father					14.8105	14.7781	99.78	0.04	96.57	91.53	42.1
mother					13.5877	13.5572	99.78	0.04	97.34	93.31	42.33
