# Supplementary material for: A first genetic linage map construction and QTL mapping for growth traits in Larimichthys polyactis
Source: Sci Rep. 2020 Jul 15;10:11621. doi: 10.1038/s41598-020-68592-0 (PMC7363912; doi:10.1038/s41598-020-68592-0)
Supplement: Supplementary file 4 — Supplementary Table S3. [file 41598_2020_68592_MOESM4_ESM.xlsx]

## Sheet: Dataset2
Supplementary Table S2. Statistical results of sequencing depth and coverage of each parent and individual.
Sample	Mapped reads	Total reads	Mapping rate (%)	Average depth (X)	Coverage 1X (%)	Coverage 4X (%)
1	55100904	56467466	97.58	10.83	96.04	87.46
2	69114923	70783882	97.64	13.03	96.58	90.51
3	51411561	52772940	97.42	10.25	95.94	86.28
4	51417717	53681934	95.78	10.4	95.86	86.5
5	48204423	49958928	96.49	9.66	95.59	84.3
6	54806269	56125950	97.65	10.71	95.97	87.22
7	52783741	54043450	97.67	10.38	95.88	86.57
8	56569561	58060080	97.43	11.15	96.07	88.01
9	50313379	51590290	97.52	9.93	95.67	85.37
10	62235908	63700238	97.7	12.01	96.21	89.31
11	54739268	55994304	97.76	10.75	95.99	87.37
12	51789145	53137234	97.46	10.18	95.7	85.76
13	52241053	53534258	97.58	10.42	95.75	86.27
14	58917877	60461528	97.45	11.6	96.25	88.83
15	50784273	52029810	97.61	10.11	95.81	85.97
16	53117449	54391562	97.66	10.51	95.88	86.74
17	55401037	56756044	97.61	10.79	95.94	87.32
18	60644371	62074480	97.7	11.72	96.28	89.05
19	49073233	50256300	97.65	9.87	95.64	85.04
20	60569781	62023668	97.66	11.8	96.29	89.05
21	51252751	52519342	97.59	10.04	95.74	85.44
22	63251407	64754466	97.68	12.19	96.31	89.59
23	54897789	56194798	97.69	10.75	96.05	87.53
24	50740561	51910714	97.75	10.01	95.77	85.6
25	53689032	54933402	97.73	10.53	96.25	87.16
26	52585102	53813568	97.72	10.4	95.88	86.66
27	50067169	51329526	97.54	9.98	95.86	85.63
28	55931142	57372778	97.49	11.09	96.06	88.01
29	58393430	59788826	97.67	11.28	96.22	88.45
30	55831018	57176290	97.65	10.91	96.13	87.81
31	59515311	60876708	97.76	11.38	96.3	88.67
32	49577175	50787994	97.62	9.91	95.82	85.41
33	50793049	52010916	97.66	10.04	95.66	85.43
34	57099070	58466702	97.66	11.17	96.04	87.73
35	57788572	59241146	97.55	11.29	96.15	88.27
36	47774450	48985084	97.53	9.64	95.54	84.12
37	50342903	51580932	97.6	10.01	95.74	85.51
38	51080512	52298762	97.67	10.35	95.75	86.27
39	47407315	48559474	97.63	9.7	95.28	83.71
40	48462756	49549138	97.81	9.81	95.65	84.86
41	50826142	52060520	97.63	10.08	95.75	85.77
42	57219067	58553092	97.72	11.04	96.08	87.88
43	48748296	49940536	97.61	9.77	95.76	85.04
44	46818156	48652096	96.23	9.6	95.58	84.17
45	50543215	51711122	97.74	9.97	95.78	85.49
46	49569901	50737442	97.7	9.88	95.83	85.44
47	51480151	52714944	97.66	10.17	95.84	86.15
48	53959028	55206614	97.74	10.57	96.04	87.1
49	50587282	51950434	97.38	10.08	95.89	86.02
50	49082122	50221078	97.73	9.76	95.73	85.11
51	53622617	55045168	97.42	10.55	96.1	87.18
52	48612552	49744486	97.72	9.8	95.71	85.05
53	44789382	45824146	97.74	9.08	95.52	82.63
54	48360029	49517954	97.66	9.66	95.79	84.81
55	55300607	56647042	97.62	10.79	96.09	87.65
56	52339773	53539762	97.76	10.35	96	86.65
57	56646904	58082186	97.53	10.91	96.19	87.93
58	49944923	51123690	97.69	10.05	95.67	85.39
59	50747736	51907314	97.77	10.06	95.67	85.49
60	46377053	47450226	97.74	9.4	95.41	83.35
61	44259896	45264614	97.78	9.06	95.37	82.17
62	49836193	50953906	97.81	9.83	95.7	85.1
63	46285569	47382468	97.69	9.39	95.45	83.57
64	47523217	48606680	97.77	9.55	95.53	84.08
65	46627954	47668898	97.82	9.42	95.47	83.6
66	46164588	47339350	97.52	9.35	95.51	83.49
67	47010418	48097092	97.74	9.53	95.62	84.1
68	51487133	52830092	97.46	10.2	95.74	85.97
69	44437430	45531638	97.6	9.07	95.28	82.04
70	47054478	48267332	97.49	9.62	95.42	83.86
71	44508597	45545350	97.72	9.2	95.2	82.37
72	54367927	55587042	97.81	10.74	95.83	87.01
73	51960618	53273686	97.54	10.26	95.81	86.29
74	51648173	52963862	97.52	10.23	95.71	85.94
75	50720812	52060612	97.43	10.14	95.85	86.03
76	45430568	46702062	97.28	9.25	95.52	83.22
77	48487470	49728116	97.51	9.62	95.62	84.42
78	45893209	47091354	97.46	9.35	95.49	83.54
79	55953286	57529188	97.26	10.92	96.17	87.88
80	51572937	52936792	97.42	10.27	95.84	86.34
81	51905255	53248252	97.48	10.24	95.8	86.27
82	44647757	45781338	97.52	9.19	95.35	82.64
83	50712010	52070352	97.39	10.17	95.75	85.92
84	46440904	47706468	97.35	9.5	95.56	84.02
85	46007122	47240572	97.39	9.41	95.55	83.79
86	53750652	55238568	97.31	10.64	95.98	87.19
87	49083443	50329222	97.52	9.89	95.77	85.4
88	50957360	52474934	97.11	10.18	95.68	85.96
89	47378294	48721164	97.24	9.57	95.56	84.27
90	58665193	60293002	97.3	11.51	96.24	88.8
91	47415878	48682688	97.4	9.59	95.64	84.56
92	52254952	53567388	97.55	10.47	95.93	86.9
93	51664865	52952300	97.57	10.36	95.75	86.32
94	54568862	55878056	97.66	10.58	96.21	87.19
95	49939474	51124084	97.68	10.04	95.82	85.83
96	53176112	54460144	97.64	10.49	95.95	86.92
97	51693448	52931050	97.66	10.23	95.89	86.3
98	59954507	61394260	97.65	11.53	96.28	88.87
99	50486066	51739780	97.58	10.13	95.81	85.98
100	52760054	54354302	97.07	10.5	95.86	86.84
101	56595279	57936790	97.68	11.04	96.06	87.95
102	54079563	55453946	97.52	10.57	95.94	87.09
103	50203271	51444760	97.59	9.95	95.78	85.55
104	52027742	53293920	97.62	10.36	95.9	86.62
105	51603928	52867004	97.61	10.13	95.86	86.09
106	51562530	52828680	97.6	10.2	96.08	86.31
107	54581096	55950078	97.55	10.65	95.9	87.1
108	56812575	58140858	97.72	11.04	96.11	87.96
109	53923097	55371314	97.38	10.62	96.03	87.18
110	58007826	59394916	97.66	11.33	96.13	88.43
father	103268088	105785790	97.62	19.23	97.26	93.61
mother	94782527	97046018	97.67	17.52	97	92.93
