# Supplementary material for: A first genetic linage map construction and QTL mapping for growth traits in Larimichthys polyactis
Source: Sci Rep. 2020 Jul 15;10:11621. doi: 10.1038/s41598-020-68592-0 (PMC7363912; doi:10.1038/s41598-020-68592-0)
Supplement: Supplementary file 5 — Supplementary Table S4. [file 41598_2020_68592_MOESM5_ESM.xlsx]

## Sheet: Dataset3
Supplementary Table S3. Characteristics of genetic maps of L. polyactis
Linkage	Maternal map				Paternal map				Integrated map
	No. of SNPs	Distance (cM)	Non-redundancy SNPs	Effective Average distance (cM)	No. of SNPs	Distance (cM)	Non-redundancy SNPs	Effective Average distance (cM)	No. of SNPs	Distance (cM)	Average distance (cM)	Non-redundancy SNPs	Effective Average distance (cM)
LG1	2519	61.52	58	1.06069	2861	131.9	70	1.88429	5317	144.85	0.03	213	0.680047
LG2	2528	70.76	53	1.33509	2927	74.43	67	1.1109	4937	77.25	0.02	155	0.498387
LG3	2452	77.56	59	1.31458	2638	56.99	51	1.11745	4783	81.85	0.02	135	0.606296
LG4	2767	84.69	53	1.59792	2578	69.81	60	1.1635	4925	95.1	0.02	154	0.617532
LG5	2582	99.05	66	1.50076	2267	62.84	62	1.01355	4543	129.36	0.03	175	0.7392
LG6	2322	69.93	57	1.22684	2268	68.88	65	1.05969	4298	94.8	0.02	156	0.607692
LG7	2329	83.7	69	1.21304	2332	88.25	77	1.1461	4299	75.87	0.02	152	0.499145
LG8	2322	54.37	39	1.3941	2111	51.43	49	1.04959	4147	56.69	0.01	110	0.515364
LG9	2495	96.83	67	1.44522	1958	82.04	62	1.32323	4182	105.68	0.03	172	0.614419
LG10	2146	93.79	61	1.53754	2232	66.25	53	1.25	4076	147.6	0.04	211	0.699526
LG11	2104	91.46	51	1.79333	2161	67.02	62	1.08097	3980	85.14	0.02	161	0.52882
LG12	1852	71.27	47	1.51638	2045	68.09	52	1.30942	3660	67.14	0.02	124	0.541452
LG13	2000	70.15	51	1.37549	1932	82.12	68	1.20765	3630	98.99	0.03	156	0.634551
LG14	1898	76.71	62	1.23726	1836	68.37	54	1.26611	3411	146.88	0.04	183	0.802623
LG15	1959	159.06	55	2.892	1679	71.03	40	1.77575	3430	127.83	0.04	129	0.99093
LG16	1602	110.19	70	1.57414	1996	98.5	67	1.47015	3300	212.87	0.06	249	0.8549
LG17	2347	56.14	51	1.10078	1931	56.88	63	0.902857	3438	56.22	0.02	113	0.497522
LG18	1672	103.82	54	1.92259	1933	71.66	56	1.27964	3410	181.55	0.05	227	0.79978
LG19	1835	86.89	46	1.88891	1729	68.25	59	1.15678	3331	99.7	0.03	128	0.778906
LG20	1517	75.35	41	1.8378	1630	113.88	68	1.67471	2947	70.59	0.02	118	0.59822
LG21	1610	57.33	40	1.43325	1656	54.16	45	1.20356	3044	64.57	0.02	117	0.55188
LG22	1652	75.84	53	1.43094	1526	57.02	52	1.09654	2798	87.87	0.03	132	0.665682
LG23	1419	62.5	59	1.05932	1520	88.51	67	1.32104	2689	152.07	0.06	213	0.713944
LG24	1306	53.51	37	1.44622	1328	55.33	36	1.53694	2483	106.92	0.04	119	0.898487
Total	49235	1942.42	1299		49074	1773.64	1405		91058	2567.39	0.71	3802
Average	2051.46	80.93	54.13	1.51	2044.75	73.9	58.54	1.27	3794.08	106.97	0.03	158.42	0.66
