# Supplementary material for: A first genetic linage map construction and QTL mapping for growth traits in Larimichthys polyactis
Source: Sci Rep. 2020 Jul 15;10:11621. doi: 10.1038/s41598-020-68592-0 (PMC7363912; doi:10.1038/s41598-020-68592-0)
Supplement: Supplementary file 6 — Supplementary Table S5. [file 41598_2020_68592_MOESM6_ESM.xlsx]

## Sheet: Dataset4
Supplementary Table S4. Detected QTLs for growth-related traits of L. polyactis
Traits	Linkage	Position	Locus	LOD	Exp%
Total length	LG11	51.77	Scaffold26-6882259	4.74	18.5
Total length	LG11	52.23	Scaffold26-6803029	4.73	18.5
Total length	LG11	52.69	Scaffold26-5374467	4.61	18.1
Body length	LG11	52.23	Scaffold26-6803029	5.93	22.6
Body length	LG11	51.77	Scaffold26-6882259	5.93	22.6
Body length	LG11	52.69	Scaffold26-5374467	5.77	22.3
Body length	LG11	51.32	Scaffold26-7690091	5.61	22
Body length	LG11	56.35	Scaffold26-5996790	5.31	20.1
Body length	LG11	55.89	Scaffold26-5404646	5.26	19.9
Body length	LG11	55.43	Scaffold26-5562773	5.24	19.7
Body length	LG11	42.61	Scaffold26-10037364	5.17	19.5
Body length	LG11	54.98	Scaffold26-5516116	5.16	19.6
Body length	LG11	46.75	Scaffold26-7224148	5.13	19.4
Body length	LG11	56.8	Scaffold26-5543318	5.12	19.5
Body length	LG11	50.86	Scaffold26-8476812	5.01	19.4
Body length	LG11	54.52	Scaffold26-5613826	4.97	19.1
Body length	LG11	57.26	Scaffold26-4635341	4.92	18.7
Body length	LG11	59.55	Scaffold26-3107299	4.89	18.6
Body length	LG11	58.17	Scaffold26-4683623	4.89	18.8
Body length	LG11	60	Scaffold26-2821817	4.87	18.5
Body length	LG11	54.06	Scaffold26-6906412	4.86	18.9
Body length	LG11	57.71	Scaffold26-2539437	4.81	18.3
Body weight	LG11	52.23	Scaffold26-6803029	4.32	17.1
Body weight	LG11	51.77	Scaffold26-6882259	4.31	17.1
Body weight	LG6	71.93	Scaffold8-5882796	4.3	16.9
Body weight	LG11	52.69	Scaffold26-5374467	4.23	16.7
Body weight	LG11	54.98	Scaffold26-5516116	4.03	15.7
Body weight	LG11	55.43	Scaffold26-5562773	4	15.5
Body weight	LG11	56.35	Scaffold26-5996790	3.99	15.5
Body weight	LG11	51.32	Scaffold26-7690091	3.96	16.4
Body weight	LG11	55.89	Scaffold26-5404646	3.91	15.2
